# Supplementary material for: Collagen VI is a fibrosis-associated signal disrupting muscle regeneration across distinct human myopathies
Source: EMBO Rep. 2026 Jun 19;27(14):4124–40. doi: 10.1038/s44319-026-00834-0 (PMC13400756; doi:10.1038/s44319-026-00834-0)
Supplement: Supplementary file 3 — Source data Fig. 1 [file 44319_2026_834_MOESM3_ESM.zip]

Archive with 36 entries (29 files):
- Figure 1/
- Figure 1/.DS_Store
- __MACOSX/Figure 1/._.DS_Store
- Figure 1/1A/
- Figure 1/1B/
- Figure 1/1C/
- Figure 1/1D/
- Figure 1/1F/
- Figure 1/1G/
- Figure 1/1A/% Fibrosis.xlsx
- __MACOSX/Figure 1/1A/._% Fibrosis.xlsx
- Figure 1/1A/CTL.tif
- Figure 1/1A/DMD.tif
- Figure 1/1A/IBM.tif
- Figure 1/1A/OPMD.tif
- Figure 1/1B/% MyHC-emb+ fibers.xlsx
- __MACOSX/Figure 1/1B/._% MyHC-emb+ fibers.xlsx
- Figure 1/1B/CTL.tif
- Figure 1/1B/DMD.tif
- Figure 1/1B/IBM.tif
- Figure 1/1B/OPMD.tif
- Figure 1/1C/20230215 27 560 PVCT CD90555 laminin 647 dapi x20 3_c1-3.tif
- Figure 1/1C/20230215 ABo1435OP CD90555 laminin 647 dapi x20 3_c1-3.tif
- Figure 1/1C/20230215 EN1370IBM CD90555 laminin 647 dapi x20 2_c1-3.tif
- Figure 1/1C/20230215 EN696DMD CD90555 laminin 647 dapi x20.czi 2_c1-3.tif
- Figure 1/1C/CD90+ cells number.xlsx
- __MACOSX/Figure 1/1C/._CD90+ cells number.xlsx
- Figure 1/1D/mean PDL-day.xlsx
- __MACOSX/Figure 1/1D/._mean PDL-day.xlsx
- Figure 1/1F/+CTL FAPs.jpg
- Figure 1/1F/+DMD FAPs.jpg
- Figure 1/1F/+IBM FAPs.tif
- Figure 1/1F/+OPMD FAPs.tif
- Figure 1/1F/w:o FAPs.jpg
- Figure 1/1G/Fusion index.xlsx
- __MACOSX/Figure 1/1G/._Fusion index.xlsx
