# Supplementary material for: Collagen VI is a fibrosis-associated signal disrupting muscle regeneration across distinct human myopathies
Source: EMBO Rep. 2026 Jun 19;27(14):4124–40. doi: 10.1038/s44319-026-00834-0 (PMC13400756; doi:10.1038/s44319-026-00834-0)
Supplement: Supplementary file 3 — Source data Fig. 1 [file 44319_2026_834_MOESM3_ESM.zip › Figure 1/1A/% Fibrosis.xlsx]

## Sheet: Feuil1
% Fibrosis
CTL	OPMD	IBM	DMD
8.62	50.7833	55.9225	46.194
12.31	69.18	48.002	37.856
7.39	55.075	53.4	47
26.79	60.1525	50.29	42.3467
2.31	49.8083	57.1983	42.605
5.62	59.5	53.185
7.87	51.68	50.81
3.02	42.415
