# Supplementary material for: Collagen VI is a fibrosis-associated signal disrupting muscle regeneration across distinct human myopathies
Source: EMBO Rep. 2026 Jun 19;27(14):4124–40. doi: 10.1038/s44319-026-00834-0 (PMC13400756; doi:10.1038/s44319-026-00834-0)
Supplement: Supplementary file 3 — Source data Fig. 1 [file 44319_2026_834_MOESM3_ESM.zip › Figure 1/1B/% MyHC-emb+ fibers.xlsx]

## Sheet: Feuil1
% MyHC-emb+ fibers
CTL	OPMD	IBM	DMD
3.68852	30.0932	23.7584	4.61538
0	3.29114	17.0213	11.2676
0	27.5362	26.862	26.1117
0	7.73931		8.46805
0	9.62672		17.8439
0	9.09091
0	10.4061
0	6.18182
	18.9655
	12.6627
	17.5
	4.5388
	9.02256
	13.468
