# Supplementary material for: Collagen VI is a fibrosis-associated signal disrupting muscle regeneration across distinct human myopathies
Source: EMBO Rep. 2026 Jun 19;27(14):4124–40. doi: 10.1038/s44319-026-00834-0 (PMC13400756; doi:10.1038/s44319-026-00834-0)
Supplement: Supplementary file 3 — Source data Fig. 1 [file 44319_2026_834_MOESM3_ESM.zip › Figure 1/1C/CD90+ cells number.xlsx]

## Sheet: Feuil1
CD90+ cells number/100 fibers
CTL	OPMD	IBM	DMD
1.68067	85.9155	98.9691	77.3585
1.86047	196.4	97.3333	86
0.576701	166.013	83.4951	132.635
0.547945
