# Supplementary material for: Collagen VI is a fibrosis-associated signal disrupting muscle regeneration across distinct human myopathies
Source: EMBO Rep. 2026 Jun 19;27(14):4124–40. doi: 10.1038/s44319-026-00834-0 (PMC13400756; doi:10.1038/s44319-026-00834-0)
Supplement: Supplementary file 3 — Source data Fig. 1 [file 44319_2026_834_MOESM3_ESM.zip › Figure 1/1D/mean PDL-day.xlsx]

## Sheet: Feuil1
mean PDL/day
CTL	OPMD	IBM	DMD
0.29	1.44	0.709131	0.8633
0.346667	0.771483	0.66085	0.664375
0.137513	0.857348	0.671333	0.358889
0.105714	0.705132	0.781667	0.376786
0.167433	0.606722	0.518898
0.254878	0.58
0.224106
0.249088
0.0940171
