# Supplementary material for: Collagen VI is a fibrosis-associated signal disrupting muscle regeneration across distinct human myopathies
Source: EMBO Rep. 2026 Jun 19;27(14):4124–40. doi: 10.1038/s44319-026-00834-0 (PMC13400756; doi:10.1038/s44319-026-00834-0)
Supplement: Supplementary file 3 — Source data Fig. 1 [file 44319_2026_834_MOESM3_ESM.zip › Figure 1/1G/Fusion index.xlsx]

## Sheet: Feuil1
Fusion index %
w/o FAPs	FAPs CTL	FAPS OPMD	FAPS IBM	FAPS DMD
45.58	46.58	33.34	17.6	27.1225
72.9067	47.9284	31.16	31.77	43.3423
58.13	38.75	46.11	11.86	31.1978
36.8	42.02	29.421
52.988	44.926
58.3935
