# Supplementary material for: Collagen VI is a fibrosis-associated signal disrupting muscle regeneration across distinct human myopathies
Source: EMBO Rep. 2026 Jun 19;27(14):4124–40. doi: 10.1038/s44319-026-00834-0 (PMC13400756; doi:10.1038/s44319-026-00834-0)
Supplement: Supplementary file 4 — Source data Fig. 2 [file 44319_2026_834_MOESM4_ESM.zip]

Archive with 7 entries (4 files):
- Figure 2/
- Figure 2/2B/
- Figure 2/2C/
- Figure 2/2B/biological processes.xlsx
- __MACOSX/Figure 2/2B/._biological processes.xlsx
- Figure 2/2C/predicted secretion.xlsx
- __MACOSX/Figure 2/2C/._predicted secretion.xlsx
