# Supplementary material for: Collagen VI is a fibrosis-associated signal disrupting muscle regeneration across distinct human myopathies
Source: EMBO Rep. 2026 Jun 19;27(14):4124–40. doi: 10.1038/s44319-026-00834-0 (PMC13400756; doi:10.1038/s44319-026-00834-0)
Supplement: Supplementary file 4 — Source data Fig. 2 [file 44319_2026_834_MOESM4_ESM.zip › Figure 2/2B/biological processes.xlsx]

## Sheet: Feuil1
	Biological process enrichment
	-LOG10(Padj)
	OPMD	IBM	DMD
	6.09076	8.30994	20.873
	5.5591	4.41123	12.0579
	4.83454	3.51112	12.0375
	4.08817	3.50994	10.1935
	3.32618	2.97303	8.06747
	2.73938	2.92909	7.71015
	2.60319	2.81857	4.34971
	2.42773	2.58546	3.58516
	2.01664	2.43043	3.19098
	1.72676	2.05897	3.06271
		1.80846	2.95162
		1.37928	2.77102
		1.31035
