# Supplementary material for: Collagen VI is a fibrosis-associated signal disrupting muscle regeneration across distinct human myopathies
Source: EMBO Rep. 2026 Jun 19;27(14):4124–40. doi: 10.1038/s44319-026-00834-0 (PMC13400756; doi:10.1038/s44319-026-00834-0)
Supplement: Supplementary file 4 — Source data Fig. 2 [file 44319_2026_834_MOESM4_ESM.zip › Figure 2/2C/predicted secretion.xlsx]

## Sheet: Feuil1
% of predicted secretion
	OPMD	IBM	DMD
signal peptide	53.125	31.1111	24.812
UPS	15.625	15.5556	35.3383
Intracellular	31.25	53.3333	37.594
Transmembrane			2.25564
