# Supplementary material for: Collagen VI is a fibrosis-associated signal disrupting muscle regeneration across distinct human myopathies
Source: EMBO Rep. 2026 Jun 19;27(14):4124–40. doi: 10.1038/s44319-026-00834-0 (PMC13400756; doi:10.1038/s44319-026-00834-0)
Supplement: Supplementary file 5 — Source data Fig. 3 [file 44319_2026_834_MOESM5_ESM.zip]

Archive with 37 entries (32 files):
- Figure 3/
- Figure 3/.DS_Store
- __MACOSX/Figure 3/._.DS_Store
- Figure 3/3B/
- Figure 3/3C/
- Figure 3/3D/
- Figure 3/3F/
- Figure 3/3B/matrisome repartition.xlsx
- __MACOSX/Figure 3/3B/._matrisome repartition.xlsx
- Figure 3/3C/Fold change.xlsx
- __MACOSX/Figure 3/3C/._Fold change.xlsx
- Figure 3/3D/CTL COLVI.tif
- Figure 3/3D/CTL laminin COLVI.tif
- __MACOSX/Figure 3/3D/._CTL laminin COLVI.tif
- Figure 3/3D/DMD COLVI.tif
- Figure 3/3D/DMD laminin COLVI.tif
- Figure 3/3D/IBM COLVI.tif
- Figure 3/3D/IBM laminin COLVI.tif
- Figure 3/3D/OPMD COLVI.tif
- Figure 3/3D/OPMD laminin COLVI.tif
- Figure 3/3F/CTL COL4.jpg
- Figure 3/3F/CTL COL6.jpg
- __MACOSX/Figure 3/3F/._CTL COL6.jpg
- Figure 3/3F/CTL FN1.jpg
- Figure 3/3F/CTL TNXB.jpg
- Figure 3/3F/DMD COL4.jpg
- Figure 3/3F/DMD COL6.jpg
- Figure 3/3F/DMD FN1.jpg
- Figure 3/3F/DMD TNXB.jpg
- Figure 3/3F/IBM COL4.jpg
- Figure 3/3F/IBM COL6.jpg
- Figure 3/3F/IBM FN1.jpg
- Figure 3/3F/IBM TNXB.jpg
- Figure 3/3F/OPMD COL4.jpg
- Figure 3/3F/OPMD COL6.jpg
- Figure 3/3F/OPMD FN1 .jpg
- Figure 3/3F/OPMD TNXB.jpg
