# Supplementary material for: Collagen VI is a fibrosis-associated signal disrupting muscle regeneration across distinct human myopathies
Source: EMBO Rep. 2026 Jun 19;27(14):4124–40. doi: 10.1038/s44319-026-00834-0 (PMC13400756; doi:10.1038/s44319-026-00834-0)
Supplement: Supplementary file 5 — Source data Fig. 3 [file 44319_2026_834_MOESM5_ESM.zip › Figure 3/3B/matrisome repartition.xlsx]

## Sheet: Feuil1
	OPMD	IBM	DMD
Collagens	4	3	5
Glycoproteins	5	5	5
Proteoglycans	1	1	1
ECM associated	2	4	5
Regulators	2	1	3
