# Supplementary material for: Collagen VI is a fibrosis-associated signal disrupting muscle regeneration across distinct human myopathies
Source: EMBO Rep. 2026 Jun 19;27(14):4124–40. doi: 10.1038/s44319-026-00834-0 (PMC13400756; doi:10.1038/s44319-026-00834-0)
Supplement: Supplementary file 5 — Source data Fig. 3 [file 44319_2026_834_MOESM5_ESM.zip › Figure 3/3C/Fold change.xlsx]

## Sheet: Feuil1
	Fold change
		OPMD	IBM	DMD
	COL1A1			5.15
	COL1A2			2.41
	COL4A1	2.25
	COL6A1	2.08	2.01	1.81
	COL6A2	2.67	2.849	1.69
	COL6A3	1.87	1.96	1.63
	LAMA2	2.54	2.61
	LAMB2	2.05
	LAMC1	2.5	2.1	1.86
	FN1	7.4	5.98
	FBN1		1.95	-1,45
	TNXB	3.82	3.46
	VTN			3.54
	HSPG2	5.21	6.11	-2,96
	DCN			2.57
	LUM			-1,87
	OGN			-1,23
	PRELP			-1,90
	FGA			4.48
	FGB			4.45
	FGC			4.31
	ASPN			-5,11
	ANXA1		2.88
	ANXA2	1.62		2.93
	ANXA5		3.43	2.26
	ANXA6		2.61	2.4
	LGALS1		2.01	2.24
	HPX	2.83		3.78
	SERPINA1			6.09
	SERPINC1	5.59		6.15
	PLG	2.94	3.67
	A2M			6.09
