# Supplementary material for: Collagen VI is a fibrosis-associated signal disrupting muscle regeneration across distinct human myopathies
Source: EMBO Rep. 2026 Jun 19;27(14):4124–40. doi: 10.1038/s44319-026-00834-0 (PMC13400756; doi:10.1038/s44319-026-00834-0)
Supplement: Supplementary file 6 — Source data Fig. 4 [file 44319_2026_834_MOESM6_ESM.zip]

Archive with 34 entries (29 files):
- Figure 4/
- Figure 4/4A/
- Figure 4/4B/
- Figure 4/4C/
- Figure 4/4D/
- Figure 4/4A/Injection FAPs in vivo.tif
- Figure 4/4B/CTL hCOL6 hlaminAC.tif
- Figure 4/4B/CTL hLAMC1.tif
- Figure 4/4B/CTL hlaminAC hLAMC1 555.tif
- Figure 4/4B/CTL hlaminAC.tif
- Figure 4/4B/DMD hCOL6  hlaminAC.tif
- Figure 4/4B/DMD hLAMC1.tif
- Figure 4/4B/DMD hlaminAC hLAMC1 .tif
- Figure 4/4B/DMD hlaminAC.tif
- Figure 4/4B/OPMD hCOL6  hlaminAC.tif
- Figure 4/4B/OPMD hLAMC1 hlaminAC.tif
- __MACOSX/Figure 4/4B/._OPMD hLAMC1 hlaminAC.tif
- Figure 4/4B/OPMD hLAMC1.jpg
- Figure 4/4B/OPMD hLAMC1.tif
- Figure 4/4B/OPMD hlaminAC.tif
- Figure 4/4C/Relative fiber diameter.xlsx
- __MACOSX/Figure 4/4C/._Relative fiber diameter.xlsx
- Figure 4/4D/CTL hLAMC1 pax7.jpg
- Figure 4/4D/CTL.tif
- Figure 4/4D/DMD hLAMC1 pax7.jpg
- __MACOSX/Figure 4/4D/._DMD hLAMC1 pax7.jpg
- Figure 4/4D/DMD.tif
- Figure 4/4D/OPMD hLAMC1 pax7.jpg
- Figure 4/4D/OPMD.tif
- __MACOSX/Figure 4/4D/._OPMD.tif
- Figure 4/4D/Relative PAX7+ cells.xlsx
- __MACOSX/Figure 4/4D/._Relative PAX7+ cells.xlsx
- Figure 4/4D/w:o hLAMC1 pax7.jpg
- Figure 4/4D/w:o.tif
