# Supplementary material for: Collagen VI is a fibrosis-associated signal disrupting muscle regeneration across distinct human myopathies
Source: EMBO Rep. 2026 Jun 19;27(14):4124–40. doi: 10.1038/s44319-026-00834-0 (PMC13400756; doi:10.1038/s44319-026-00834-0)
Supplement: Supplementary file 6 — Source data Fig. 4 [file 44319_2026_834_MOESM6_ESM.zip › Figure 4/4C/Relative fiber diameter.xlsx]

## Sheet: Feuil1
Relative fiber diameter
w/o FAPs	CTL FAPS	OPMD FAPS	DMD FAPS
1	1.0397	0.640279	0.636711
1	0.956922	0.53737	0.892654
1	0.963222	0.550546	0.667181
1	0.670935	0.613999	0.575796
	0.821074
	0.774283
	0.64023
	0.667456
