# Supplementary material for: Collagen VI is a fibrosis-associated signal disrupting muscle regeneration across distinct human myopathies
Source: EMBO Rep. 2026 Jun 19;27(14):4124–40. doi: 10.1038/s44319-026-00834-0 (PMC13400756; doi:10.1038/s44319-026-00834-0)
Supplement: Supplementary file 6 — Source data Fig. 4 [file 44319_2026_834_MOESM6_ESM.zip › Figure 4/4D/Relative PAX7+ cells.xlsx]

## Sheet: Feuil1
Relative PAX7+ cells/fiber
w/o FAPs	CTL FAPS	OPMD FAPS	DMD FAPS
1	0.751515	0.434165	0.549848
1	0.622917	0.516097	0.625932
1	1.12702	0.476307	0.515444
1	0.829277	0.592273	0.538743
	0.919545
	0.939849
	0.965596
	0.983041
