# Supplementary material for: Collagen VI is a fibrosis-associated signal disrupting muscle regeneration across distinct human myopathies
Source: EMBO Rep. 2026 Jun 19;27(14):4124–40. doi: 10.1038/s44319-026-00834-0 (PMC13400756; doi:10.1038/s44319-026-00834-0)
Supplement: Supplementary file 7 — Source data Fig. 5 [file 44319_2026_834_MOESM7_ESM.zip]

Archive with 38 entries (32 files):
- Figure 5/
- Figure 5/5A/
- Figure 5/5B/
- Figure 5/5C/
- Figure 5/5F/
- Figure 5/5E/
- Figure 5/5A/qPCR injections.xlsx
- __MACOSX/Figure 5/5A/._qPCR injections.xlsx
- Figure 5/5A/._qPCR injections.xlsx
- Figure 5/5B/mean COL6 expression.xlsx
- __MACOSX/Figure 5/5B/._mean COL6 expression.xlsx
- Figure 5/5B/._mean COL6 expression.xlsx
- Figure 5/5C/5 ug.jpg
- Figure 5/5C/Fusion index %.xlsx
- __MACOSX/Figure 5/5C/._Fusion index %.xlsx
- Figure 5/5C/._Fusion index %.xlsx
- Figure 5/5C/25ug.jpg
- Figure 5/5C/50ug .jpg
- Figure 5/5C/1,25 ug .jpg
- Figure 5/5F/Fusion index %.xlsx
- __MACOSX/Figure 5/5F/._Fusion index %.xlsx
- Figure 5/5F/._Fusion index %.xlsx
- Figure 5/5F/+FAPs siCOL6.tif
- Figure 5/5F/+FAPs siCTL.tif
- __MACOSX/Figure 5/5F/._+FAPs siCTL.tif
- Figure 5/5F/._+FAPs siCTL.tif
- Figure 5/5F/._w:o FAPs.tif
- Figure 5/5F/w:o FAPs.tif
- __MACOSX/Figure 5/5F/._w:o FAPs.tif
- Figure 5/5E/Relative COL6A3 protein expression.xlsx
- __MACOSX/Figure 5/5E/._Relative COL6A3 protein expression.xlsx
- Figure 5/5E/._Relative COL6A3 protein expression.xlsx
- Figure 5/5E/dot blot col6a3 uncropped.png
- __MACOSX/Figure 5/5E/._dot blot col6a3 uncropped.png
- Figure 5/5E/dot blot ponceau red uncropped.png
- __MACOSX/Figure 5/5E/._dot blot ponceau red uncropped.png
- Figure 5/5E/._dot blot ponceau red uncropped.png
- Figure 5/5E/._dot blot col6a3 uncropped.png
