# Supplementary material for: Collagen VI is a fibrosis-associated signal disrupting muscle regeneration across distinct human myopathies
Source: EMBO Rep. 2026 Jun 19;27(14):4124–40. doi: 10.1038/s44319-026-00834-0 (PMC13400756; doi:10.1038/s44319-026-00834-0)
Supplement: Supplementary file 7 — Source data Fig. 5 [file 44319_2026_834_MOESM7_ESM.zip › Figure 5/5A/qPCR injections.xlsx]

## Sheet: Feuil1
Relative hTNXB mRNA expression				Relative hFN1 mRNA expression				Relative hLAMC1 mRNA expression				Relative hCOL6A1 mRNA expression				Relative hCOL6A3 mRNA expression
CTL	OPMD			CTL	OPMD			CTL	OPMD			CTL	OPMD			CTL	OPMD
8.41779	14.128			4.68404	12.6347			0.633658	0.765913			5.96352	10.2824			19.3663	20.865
8.28472	17.2785			4.14805	11.7986			0.70743	1.14743			8.12916	13.2165			19.5886	31.3574
8.74221	20.3927			4.55454	8.54325			0.675159	1.46087			7.95646	18.1322			18.91	28.2264
	10.5201			4.36951	12.3869				1.0473				11.1682				26.4823
Relative hDCN mRNA expression				Relative hFBN1 mRNA expression				Relative hLAMC1 mRNA expression				Relative hCOL6A1 mRNA expression				Relative hCOL6A3 mRNA expression
CTL	DMD			CTL	DMD			CTL	DMD			CTL	DMD			CTL	DMD
7.22933	10.6066			5.18986	3.36252			0.527327	0.511898			2.34601	2.91027			4.03934	8.06967
9.3315	18.2022			5.98132	6.08078			0.479066	0.446177			2.08046	4.624			3.63274	6.46687
10.8701	24.4159			5.89503	5.29413			0.467824	0.62331			1.72941	5.43664			3.95817	12.1827
13.6865	17.6665			6.25805	5.3404			0.39613	0.745701			1.79008	5.37226			4.58582	9.40483
