# Supplementary material for: Collagen VI is a fibrosis-associated signal disrupting muscle regeneration across distinct human myopathies
Source: EMBO Rep. 2026 Jun 19;27(14):4124–40. doi: 10.1038/s44319-026-00834-0 (PMC13400756; doi:10.1038/s44319-026-00834-0)
Supplement: Supplementary file 7 — Source data Fig. 5 [file 44319_2026_834_MOESM7_ESM.zip › Figure 5/5B/mean COL6 expression.xlsx]

## Sheet: Feuil1
Mean COL6A1 expression
Endothelial	Fibroblasts	MuSCs	Sk. Muscle	Macrophages
0.00695819	0.0464529	0.0190317	0.0108605	0.00894172
0.0153166	0.0488762	0.0178556	0.0245914	0.015844
0.0147029	0.049263	0.0187867	0.022318	0.0102209
0.010073	0.057627	0.0239584	0.0172803	0.0106671
0.00565052	0.0424391	0.0171147	0.00855973	0.00909902
0.00633756	0.0358711	0.0198739	0.0206689	0.00846989
0.00784192	0.0491996	0.0165023	0.0115	0.0120767
0.00948614	0.0478982	0.014627	0.029186	0.0139803
Mean COL6A2 expression
Endothelial	Fibroblasts	MuSCs	Sk. Muscle	Macrophages
0.0124888	0.0561905	0.02539	0.0176571	0.0112017
0.0237499	0.0595851	0.0276143	0.0256381	0.0182971
0.024286	0.0591858	0.0338677	0.0307358	0.015297
0.00894245	0.0661673	0.0326576	0.0219783	0.014835
0.0121333	0.0515854	0.0235227	0.0133365	0.0105016
0.0169738	0.0475777	0.0266242	0.028437	0.0111132
0.0176542	0.0591399	0.0313061	0.0198105	0.0169561
0.0183075	0.0579834	0.031525	0.024341	0.0167566
Mean COL6A3 expression
Endothelial	Fibroblasts	MuSCs	Sk. Muscle	Macrophages
0.00715616	0.0312208	0.00256491	0.00515573	0.00207029
0.00852358	0.0385901	0.00405799	0.0127548	0.00343982
0.00559882	0.0334662	0.00406699	0.00384418	0.00731562
0.0118658	0.0418911	0.0105366	0.00830722	0.00859763
0.00773262	0.0278396	0.0036616	0.00587371	0.00293733
0.0123158	0.0227223	0.00913439	0.00123066	0.00268378
0.0108114	0.0366386	0.00784047	0.0124923	0.00584602
0.0131503	0.0364422	0.00967653	0.011434	0.00583883
