# Supplementary material for: Collagen VI is a fibrosis-associated signal disrupting muscle regeneration across distinct human myopathies
Source: EMBO Rep. 2026 Jun 19;27(14):4124–40. doi: 10.1038/s44319-026-00834-0 (PMC13400756; doi:10.1038/s44319-026-00834-0)
Supplement: Supplementary file 7 — Source data Fig. 5 [file 44319_2026_834_MOESM7_ESM.zip › Figure 5/5C/Fusion index %.xlsx]

## Sheet: Feuil1
Fusion index %
1.25ug	5ug	25ug	50ug
49.6568	46.5549	48.59	42.807
54.2683	51.8919	43.7383	38.6617
55.496	49.1525	45.539	38.9899
