# Supplementary material for: Collagen VI is a fibrosis-associated signal disrupting muscle regeneration across distinct human myopathies
Source: EMBO Rep. 2026 Jun 19;27(14):4124–40. doi: 10.1038/s44319-026-00834-0 (PMC13400756; doi:10.1038/s44319-026-00834-0)
Supplement: Supplementary file 7 — Source data Fig. 5 [file 44319_2026_834_MOESM7_ESM.zip › Figure 5/5F/Fusion index %.xlsx]

## Sheet: Feuil1
Fusion index%
w/o FAPs	FAPs siCTL	FAPs siCOL6
59.2308	24.6753	47.5538
59.1696	32.9087	43.7811
55.516	35.9404	46.4567
	33.2731	44.3089
