# Supplementary material for: Collagen VI is a fibrosis-associated signal disrupting muscle regeneration across distinct human myopathies
Source: EMBO Rep. 2026 Jun 19;27(14):4124–40. doi: 10.1038/s44319-026-00834-0 (PMC13400756; doi:10.1038/s44319-026-00834-0)
Supplement: Supplementary file 7 — Source data Fig. 5 [file 44319_2026_834_MOESM7_ESM.zip › Figure 5/5E/Relative COL6A3 protein expression.xlsx]

## Sheet: Feuil1
Relative COL6A3 protein expression
w/o FAPs	FAPs siCTL	FAPs siCOL6
199.33	700.306	163.135
313.538	811.548	180.69
	1765.41	151.426
	948.672	168.527
